# Supplementary material for: Temperature Dependence of the Beating Frequency of hiPSC-CMs Using a MEMS Force Sensor
Source: Sensors (Basel). 2023 Mar 23;23(7):3370. doi: 10.3390/s23073370 (PMC10098744; doi:10.3390/s23073370)
Supplement: Supplementary file 1 [file sensors-23-03370-s001.zip]

Archive with 1 entries (1 files):
- sensors-2290341-supplementary.pdf
